# Supplementary material for: Cellular Stress Pathways Are Linked to Acetamiprid-Induced Apoptosis in SH-SY5Y Neural Cells
Source: Biology (Basel). 2021 Aug 24;10(9):820. doi: 10.3390/biology10090820 (PMC8467785; doi:10.3390/biology10090820)
Supplement: Supplementary file 1 [file biology-10-00820-s001.zip]

Archive with 1 entries (1 files):
- biology-1209475-SI.pdf
